# Supplementary material for: Evidence of Biparental Mitochondrial Inheritance from Self-Fertile Crosses between Closely Related Species of Ceratocystis
Source: J Fungi (Basel). 2023 Jun 19;9(6):686. doi: 10.3390/jof9060686 (PMC10300817; doi:10.3390/jof9060686)
Supplement: Supplementary file 1 [file jof-09-00686-s001.zip]

Archive with 1 entries (1 files):
- jof-2393856-supplementary.pdf
